# Supplementary material for: High-dose polyethylene glycol-3350 and gatorade solutions for patients with previous inadequate bowel preparations for colonoscopy are safe and effective
Source: BMC Gastroenterol. 2023 May 11;23:146. doi: 10.1186/s12876-023-02663-0 (PMC10173556; doi:10.1186/s12876-023-02663-0)
Supplement: Supplementary file 4 — Additional file 4. High Dose Preparation Solutions for Difficult to Clean Colons. [file 12876_2023_2663_MOESM4_ESM.xlsx]

## Sheet: Sheet1
				High Dose Preparation Solutions for Difficult to Clean Colons																																								Next
								Indications										Findings						Previous		Extent	Boston Bowel Preparation Scale				Chicago Bowel Preparation Scale					Total	Wash		Previous Preperation	Previous Failed Preps			Adequate	Colon
Subject #	Group	Age	Sex	Race	MD	Clin. Site	Time	Screening	h/o polyps	h/o col ca	FH col Neo	Rect bleed	IBD	Diarrhea	Anemia	Other	Normal	Polyps	Cancer	Tics	UC	Crohn's	Oth. Colitis	Colon Res	Res Site	Reached	Right	TV	Left	Total	Right	TV	Left	Total	Fluid	Fluid	Fluid	Previous Preperation	Results	Number	Results (prior to last)	Our Office Last	Prep	Recom		Nausea	Vomiting	Cramps/Pain	Bloating
1	1	65	m	c	g	gso	12		y											y				n			3	3	3	9	12	12	12	36	3	550	0	GM day-prior	suboptimal	1		yes	y	same		0	0	0	1
2	1	52	f	c	g	gso	11.25	y									y							n			3	3	3	9	12	12	12	36	3	625	0	Gallon day-prior	poor	1		no	y	same		0	0	0	1
3	1	65	m	c	g	gso	10	y										y		y				n			3	3	1	7	12	12	10	34	3	1000	480	Gallon day-prior	0.85	1		yes	y	more		0	0	1	1
4	1	63	f	c	g	hh	10.25	y										y		y				n			3	3	3	9	12	12	12	36	2	250	0	Gallon day-prior	suboptimal	1		no	y	same		0	0	0	0
5	1	56	f	c	g	gs	10	y										y						n			3	3	3	9	12	12	12	36	3	400	0	Gallon day-prior	poor	1		no	y	same		1	0	1	0
6	1	75	f	c	g	gso	9		y		y				y					y				n			3	3	3	9	12	12	12	36	3	735	0	Gallon day-prior	fair	1		yes	y	same		1	0	0	0
7	1	82	m	c	r	hh	10.25		y									y						n			3	3	3	9	12	12	12	36	2	200	0	Gallon day-prior	0.65	3	2006: CoLyte:inadequate; 2011 CoLyte 8 l:inadequate; 2012 CoLyte:Marginal	yes	y	same		0	0	0	1
8	1	67	f	h	g	hh	11		y									y						n			3	3	3	9	12	12	12	36	2	220	0	GM day-prior	inadequate	1		yes	y	same		1	0	1	0
9	1	61	f	c	r	gso	9		y									y		y				n			2	2	2	6	10	10	10	30	1	200	100	GM day-prior	poor	3	2010: GM day-prior:marginal; 2012: GM day-prior:fair; 2017:GM day-prior:fair; 2020: GM day:suboptimal	yes	y	more		0	0	0	2
10	1	57	m	c	g	hh	9.5		y									y		y				n			3	3	3	9	12	12	12	36	3	310	0	GM day-prior	fair	1		yes	y	same		1	0	0	0
11	1	57	m	c	g	gso	12						y								y			n			3	3	3	9	12	12	12	36	2	260	0	Gallon	fair	1		yes	y	same		0	0	0	0
12	1	65	f	c	r	gso	11		y															n			3	3	3	9	12	12	12	36	2	200	0	GM day-prior	poor	2	2008 GM day-prior:marginal	yes	y	same		1	0	0	2
13	1	81	m	c	r	gso	9		y									y					y	n			1	1	1	3	5	5	5	15	2	300	200	GM day-prior	0.85	3	1997:Golytely:unsatisfactory; 2015: Insufficient; 2016:85%	yes	n	more		0	0	0	0
14	1	58	f	c	g	gso	9.75				y						y							n			3	3	3	9	12	12	12	36	2	355	0	Gallon day-prior	suboptimal	1		yes	y	same		0	0	0	2
15	1	70	f	other	g	gso	9.75		y									y						n			3	3	3	9	12	12	12	36	3	555	0	Gallon day-prior	poor	2	Gallon Day Prior:poor	yes	y	same		0	0	0	0
16	1	63	m	c	g	hh	10		y											y				n		sigmoid			2	2			10	10	0	0	0	GoLytely	fair (90%)	1		no	y	same		0	0	0	0
17	2	56	m	c	g	gso	9				y									y				n			3	3	3	9	12	12	12	36	1	80	0	GM split + extra 6 caps	0.84	2	GM day Prior:suboptimal	yes	y	same		3	2	1	1
18	1	64	f	c	g	gso	11.25		y		y									y				n			3	3	3	9	12	12	12	36	2	275	0	moveprep split	inadequate	2	Unknown:inadequate	no	y	same		0	0	1	1
19	1	55	f	other	g	hh	11.25			y	y	y								y				n			3	3	3	9	12	12	12	36	2	270	0	GM day-prior	suboptimal	1		no	y	same		0	0	1	1
20	1	70	f	c	g	gs	11					y							y					n			3	3	3	9	12	12	12	36	3	440	0	GM day-prior	0.9	1		yes	y	same		2	0	2	2
22	1	77	f	c	r	hh	11		y									y						n			3	3	3	9	12	12	12	36	2	200	0	NuLytely	suboptimal	3	2008:unknown:marginal; 2020 GM day-prior:60%	yes	y	same		1	0	1	1
23	1	55	f	aa	g	gso	9				y							y						n			3	3	3	9	12	12	12	36	2	240	0	GM day-prior	0.9	1		yes	y	same		0	0	0	0
25	1	57	m	c	g	gso	10.5		y		y									y				n			3	3	3	9	12	12	12	36	3	440	0	GM day-prior (inadequate) GM 1.5 > excellent		1		yes	y	same		1	0	0	2
26	1	62	f	c	r	gso	11		y									y						n			1	1	1	3	5	5	5	15	2	300	100	pills	0.66	3	unknown:poor; 2013 GM day-prior:insufficient (2/3); 2020 GM 1.5:nonstudy:poor,60%	yes	n	more		0	0	0	1
27	1	74	f	c	r	gso	11		y											y				n		ascending	3	3	3	9	11	12	12	35	3	850	240	gallon	poor	4	2000 NuLytely dayprior:poor; 2005 N:poor; 2010 GM day prior:poor; 2014 GM extended:2/3 poor;	yes	y	same		0	0	0	1
28	1	61	m	c	r	gso	9		y									y						n			3	3	3	9	12	12	12	36	3	500	0	gm day-prior	poor	1		yes	y	same		1	0	0	1
29	1	56	m	c	g	gso	9	y												y				n			3	3	3	9	12	12	12	36	1	150	0	gm day-prior	85% seen	1		yes	y	same		1	0	1	2
30	1	77	m	c	g	gso	11.5		y	y					y			y		y				y	TV colon		3	3	3	9	12	12	12	36	2	165	0	gm	89% seen	4	2012:GM day-prior:suboptinal; 2008: NuLytely day prior:suboptimal; 2009:NuLytely:suboptimal; 2010 GM day-prior:suboptimal	yes	y	same		0	0	0	1
31	1	68	f	c	g	gso	10		y											y				n			3	3	3	9	12	12	12	36	2	190	0	Gallon day-prior; GM 1.5 excellent	90% seen	1	2009 NuLYTELY day-prior:inadequate	yes	y	same		0	0	0	1
32	2	66	m	c	g	gso	9.75		y											y				n			3	3	3	9	12	12	12	36	0	0	0	GM Day-prior 1.5 times	80% seen	1	2015:GM 1.5 times > 80%	yes	y	same		0	0	1	0
33	1	55	m	c	g	gso	10.25		y											y				n			3	3	3	9	12	12	12	36	2	250	0	GM day-prior	poor	1		yes	y	same		0	0	0	0
35	2	59	m	c	g	gso	9						y								y			n			3	3	3	9	12	12	12	36	2	250	0	GM 1.5	inadequate	2	GM split	yes	y	same		0	0	1	1
37	1	75	m	aa	g	gso	11				y							y		y				n			3	3	3	9	12	12	12	36	3	380	0	gallon day-prior	90% seen (film)	1		yes	y	same		0	0	0	0
38	1	87	m	c	g	gs	10.25		y					y		abnormal CT	y							n			1	1	2	4	0	0	10	10	3	1410	1390	gallon day prior (twice)	fair to poor	2	2011:unknown:poor	yes	n	more		2	0	0	1
39	1	64	m	c	g	gso	10.5	y									y							n			3	3	3	9	12	12	12	36	2	300	0	Gallon day-prior	90% seen	1		yes	y	same		1	0	0	1
40	1	61	m	c	g	hh	10		y								y							n			3	3	3	9	12	12	12	36	2	215	0	NuLytely	90% seen	1		yes	y	same		0	0	0	0
41	1	84	m	c	g	gso	9		y										y	y				n			3	2	1	6	11	10	5	26	3	815	215	gm day prior	60% seen	2	2008 NuLytely day-prior: Marginal; 2018 CoLyte:fair	yes	y	more		0	0	0	0
42	1	64	m	c	r	gso	10	y										y		y				n			3	2	2	7	12	11	10	33	3	650	80	gm day prior	very poor, 50% seen	1		yes	y	same		0	0	0	1
43	1	75	m	c	r	gso	11.5		y									y						n			3	3	3	9	12	12	12	36	1	100	30	gm day prior	very poor, 40% seen	1		yes	y	same		0	0	1	1
46	2	52	f	c	g	gso	11.75		y									y		y				y	R colon		3	3	3	9	12	12	12	36	2	280	0	gm split x 1.5	0.9	2	2010 GM day-prior:inadequate	yes	y	same		0	0	0	1
47	1	66	f	c	r	gso	11.25		y									y		y				n			3	3	3	9	12	12	12	36	3	450	0	NuLytely	0.7	2	2014:GM day-prior:fair	yes	y	same		0	0	0	0
48	2	70	m	c	r	gso	9	y										y		y				n			3	3	3	9	12	12	12	36	2	360	0	gm 1.5	poor	2	unknown	yes	y	same		1	0	2	2
49	1	58	f	c	g	gso	9				y									y				n			3	3	3	9	11	12	12	35	1	255	180	NuLytely day-prior	suboptimal	1		yes	y	same		3	0	3	3
50	1	48	m	c	g	gso	9.75				y							y		y				n			3	3	3	9	12	12	12	36	2	200	0	gm day prior	about 90%	1		yes	y	same		1	0	1	0
51	1	63	f	c	r	gso	11.25	y												y				n			3	3	3	9	12	12	12	36	3	400	0	gm day prior	poor	1		yes	y	same		1	0	1	1
52	2	58	m	c	g	gso	11.25				y							y		y				n			3	3	3	9	11	11	11	33	2	705	600	1.5 times G/M	suboptimal	2	2011 GM day-prior:suboptimal	yes	y	more		2	0	0	2
53	1	83	m	h	g	gs	11		y									y		y				n			3	3	3	9	11	12	12	35	3	800	50	gm split	about 90%	1		yes	y	same		0	0	0	0
54	1	74	m	other	g	gso	11.5		y								y							n			3	3	3	9	12	12	12	36	1	120	0	gm day prior	Poor, 77% seen	1		yes	y	same		0	0	0	1
55	1	66	m	c	g	gso	9	y												y				n			3	3	3	9	12	12	12	36	2	220	0	NuLytely day prior	inadequate	1		no	y	same		0	0	0	1
57	1	76	f	c	g	gso	10.5		y		y							y						n			3	3	3	9	12	12	12	36	3	750	0	gm day prior	suboptimal, 90% seen	1		yes	y	same		0	0	1	1
58	1	57	m	c	g	gso	10		y									y		y							3	3	3	9	12	12	12	36	3	450	0	gm day prior	suboptimal	1		no	y	same		0	0	1	0
59	1	59	m	c	g	gso	9.75		y		y							y		y				n			3	3	3	9	12	12	12	36	3	390	0	Nulytely	inadequate	1		yes	y	same		1	0	0	2
60	1	62	m	c	r	gso	9	y										y						n		distal asc	3	3	3	9	12	12	12	36	3	600	0	GM day-prior	poor	1		yes	y	same		0	0	0	2
61	1	50	f	c	g	gs	11					y											ischemic	n			3	3	3	9	12	12	12	36	3	330	0	Gallon + MgCitrate	inadequate	3	Unknown x 2	no	y	same		1	0	1	1
62	1	57	f	aa	g	gs	10		y		y							y		y				n			3	3	3	9	12	12	12	36	1	100	0	gm split	0.8	1		yes	y	same		0	0	0	1
64	1	67	f	c	g	gso	11.25		y									y						n			3	3	3	9	12	12	12	36	2	295	0	GM split	85% seen	1		yes	y	same		2	0	1	1
65	1	66	f	c	r	gso	10.75		y									y						n			3	3	3	9	11	12	11	34	3	750	150	gm day prior	inadequate	1		yes	y	same		0	0	0	1
66	2	60	f	c	g	gs	11		y									y						n			3	3	3	9	11	12	12	35	3	1080	210	NuLytely	Boston 1-2	3	2001 NuLytely:poor; 2008 NuLytely Day-prior:very poor;	yes	y	same		0	0	0	1
67	1	50	m	c	g	hh	10		y									y						n			3	3	3	9	12	12	12	36	1	130	0	GM day-prior	Inadequate	1		yes	y	same		0	0	0	1
68	1	64	f	c	g	gso	10		y								y							n			3	3	3	9	12	12	12	36	3	560	0	NuLytely	Poor	1		yes	y	same		1	0	1	2
69	1	68	m	c	g	hh	11		y								y							n			3	3	3	9	12	12	12	36	2	180	0	2+ Gallon	Inadequate	2	2009 GM day-prior:suboptimal	no	y	same		0	0	1	1
70	2	85	m	c	g	gso	10.25		y	y							y							y	right		3	3	3	9	12	12	12	36	3	890	0	GM split	60% seen	3	2008 NuLytely day-prior: Marginal; 2018 CoLyte:fair; 2018: Step #1:89% seen	yes	y	same		0	0	0	0
71	1	81	m	c	g	gso	10.5		y								y							n			3	3	3	9	12	12	12	36	3	640	0	GM Split	suboptimal	1		yes	y	same		0	0	0	0
72	1	54	f	c	g	gso	10.25		y									y		y				y	cecum		3	3	3	9	12	12	12	36	2	245	0	GM Split	not adequate (85%)	2	2010 GM day-prior:inadequate	yes	y	same		2	0	2	1
73	2	76	m	c	r	gso	10		y									y						n			3	3	3	9	12	12	12	36	2	250	30	gm day prior	poor	2	2017 GM day-prior:not optimal	yes	y	same		1	0	1	0
74	1	77	f	c	r	gso	10		y									y						n			3	3	3	9	12	12	12	36	2	300	0	gm day prior	poor	2	2012 GM day-prior:fair	yes	y	same		0	0	0	1
77	1	63	m	c	g	gso	9	y												y				n			3	3	3	9	12	12	12	36	2	300	0	gm split	65% seen (poor)	1		yes	y	same		0	0	0	0
78	2	65	f	c	g	gso	11		y									y		y				n			3	3	3	9	12	12	12	36	2	290	0	gm 1.5	inadequate	2	NuLytely day-prior	yes	y	same		1	0	1	1
79	1	75	m	c	g	gso	11.25		y									y		y				n			3	3	2	8	12	11	10	33	3	1085	240	gm split	suboptimal	1		yes	y	more		0	0	0	0
	59	65.3478	38	61	52	52	10.3007	12	45	3	14	3	2	1	2	0	10	37	2	36	2	0		4			2.89706	2.86765	2.81159	8.49275	11.4853	11.5147	11.4928	34.1594	2.24638	406.304	62.2464			1.55072		59	66			0.492754	0.0289855	0.434783	0.84058
	10	9.46639	31	3	17	10	0.879275																	64			0.428106	0.453984	0.522307	1.51097	1.87276	1.88072	1.51097	5.65587	0.774707	282.205	195.022			0.814144		10	3			0.759706	0.240772	0.652557	0.740095
				2		6
				3																																				43
																																								16
																																								8
																																								2
21	Cancelled and did not reschedule																																	0
24	No show then changed insurance																																	0
34	Cancelled and did not reschedule due to insurance change																																	0
36	Withdrew		x																											0				0
44	Pt passed away																													0				0
45	Moved to NH and later died																													0				0
56			Skipped study was step 1																											0				0
63	Pt died (same as 24)																													0				0
75	patient had colonoscopy with another doctor																													0				0
76	patient had surgery and too ill to schedule																													0				0
[truncated: 31 more columns]
